# Supplementary material for: Single-cell copy number variation detection
Source: Genome Biol. 2011 Aug 19;12(8):R80. doi: 10.1186/gb-2011-12-8-r80 (PMC3245619; doi:10.1186/gb-2011-12-8-r80)
Supplement: Additional file 19 — R code to implement channel clone normalization approach. [file gb-2011-12-8-r80-S19.R]

####################### Input file directorys ##########################################################3
root_data<-"D:/job/sista/txt agilent/EBV/original Agilent txt files"
root_anno<-"D:/job/sista/txt agilent/blastomeres/perchannelnormalization/EBV/annotation/"
root_GC<-"D:/job/sista/txt agilent/blastomeres/perchannelnormalization/EBV/files for GC percentage/"
outputdir<-"D:/job/sista/txt agilent/blastomeres/perchannelnormalization/EBV/channelnormal+GC+afterwave/"
thres_bg=5
#########################################################################3
test(root_data="D:/job/sista/txt agilent/EBV/original Agilent txt files",
     root_anno="D:/job/sista/txt agilent/blastomeres/perchannelnormalization/EBV/annotation/",
     root_GC="D:/job/sista/txt agilent/blastomeres/perchannelnormalization/EBV/files for GC percentage/",
     outputdir="D:/",
     thres_bg=5
    )
test<-function(root_data,root_anno,root_GC,outputdir,thres_bg)
{
  library(snapCGH)
  setwd(root_data)
  filenames<-dir(root_data,pattern=".txt")
  arraynumber<-substring(filenames,1,12)
  anno<-read.table(file=paste(root_anno,"agilent244k_annotation.txt",sep=""),header=TRUE)
  GC_newlist<-read.table(file=paste(root_GC,"GCpercent_newlist.txt",sep=""),header=TRUE)

  Internalcontrolflag<-((anno$chromosome=="0")|(anno$startbp=="0")
  |(is.na(anno$chromosome))|(is.na(anno$startbp)|(anno$startbp>anno$endbp)))
  randomflag<-(anno[,1])%in%(grep("random",anno[,1],value=TRUE))
  annoclean<-anno[(!Internalcontrolflag)&(!randomflag),]
 
  for (i in 1:length(filenames))
  {
   cat('i=',i,"\n")
   fileoriginal <- read.maimages(file=filenames[i], source = 'agilent',
   columns = list(G = "gMedianSignal", Gb = "gBGMedianSignal",
                     R = "rMedianSignal", Rb = "rBGMedianSignal"))
   fileoriginal[1,]
   file<-fileoriginal
   file$genes<-cbind(anno,file$genes)
   cleandata<-file[(!Internalcontrolflag)&(!randomflag),]
   cleandata$genes$chromosome<-as.character(cleandata$genes$chromosome)
   cleandata$genes$chromosome[cleandata$genes$chromosome=='X']<-'23'
   cleandata$genes$chromosome[cleandata$genes$chromosome=='Y']<-'24'
   cleandata$genes$chromosome<-as.numeric(cleandata$genes$chromosome)
   cleandata<-cleandata[order(cleandata$genes$chromosome,cleandata$genes$startbp,cleandata$genes$endbp),]
  
   # Background filter

   x<-cleandata
   medianRbg <- apply(x$Rb[x$genes$chromosome < 23, , drop = FALSE], 
        2, median, na.rm = TRUE)
   medianGbg <- apply(x$Gb[x$genes$chromosome < 23, , drop = FALSE], 
        2, median, na.rm = TRUE)
   thres=thres_bg
   bgmedianflag<-((cleandata$R> (thres*medianRbg)) & (cleandata$G> (thres*medianGbg)))

#################################
   cleandata$R[!bgmedianflag]<-NA
   cleandata$G[!bgmedianflag]<-NA

   if (i==1)
   {
     probelist<-matrix(NA,nrow=nrow(cleandata),ncol=length(filenames))
     Gprobelist<-data.frame(cbind(chromosome=cleandata$genes$chromosome,startbp=cleandata$genes$startbp,
                   endbp=cleandata$genes$endbp,probename=cleandata$genes$ProbeName,probelist),stringsAsFactors =FALSE)
     Rprobelist<-Gprobelist
    }

   G<-log2(cleandata$G)
   R<-log2(cleandata$R)
   Gprobelist[,4+i]<-G
   names(Gprobelist)[4+i]<-substring(filenames[i],9,12)
   Rprobelist[,4+i]<-R
   names(Rprobelist)[4+i]<-substring(filenames[i],9,12)
   }
  
   
   # unique probe
   Gprobelist <- Gprobelist[order(Gprobelist$probename),]
   Rprobelist <- Rprobelist[order(Rprobelist$probename),]

   uniqueflag<-!duplicated(Gprobelist$probename)
   Rprobelist_test2=Gprobelist_test2=Rprobelist[uniqueflag,1:4]

   Rprobelist_test=Gprobelist_test=matrix(0,nrow=nrow(Rprobelist_test2),ncol=length(arraynumber))
   for (i in 1:length(arraynumber))
   {
     Gprobelist_test[,i]<- as.matrix(tapply(Gprobelist[,i+4], Gprobelist$probename, mean, na.rm = TRUE),ncol=1)
     Rprobelist_test[,i]<- as.matrix(tapply(Rprobelist[,i+4], Rprobelist$probename, mean, na.rm = TRUE),ncol=1)  
    }  
   Rprobelist_test3<-cbind(Rprobelist_test2,Rprobelist_test)
   Gprobelist_test3<-cbind(Gprobelist_test2,Gprobelist_test)
   names(Rprobelist_test3)<-names(Rprobelist)
   names(Gprobelist_test3)<-names(Gprobelist)

   Gmatrix<-as.matrix(Gprobelist_test3[,5:ncol(Gprobelist_test3)])
   Rmatrix<-as.matrix(Rprobelist_test3[,5:ncol(Rprobelist_test3)])
                        
   annoname<-Rprobelist_test3[,1:4]

   # Standization of each channel.
   G<-Gmatrix
   R<-Rmatrix
   testG<-Gmatrix
   testR<-Rmatrix

   autoflag<-(as.numeric(annoname$chromosome)<23)
   for (i in 1:ncol(G))
   {
     testG[,i]<-(G[,i]-mean(G[autoflag,i],trim=0.2,na.rm=TRUE))/sd(G[autoflag,i],na.rm=TRUE)
     testR[,i]<-(R[,i]-mean(R[autoflag,i],trim=0.2,na.rm=TRUE))/sd(R[autoflag,i],na.rm=TRUE)
    }

    G<-data.frame(cbind(annoname,testG),stringsAsFactors =FALSE)
    R<-data.frame(cbind(annoname,testR),stringsAsFactors =FALSE)
    
    # Genome composition correction
######################################
    Rprobelist<-R[,5:ncol(R)]
    Gprobelist<-G[,5:ncol(G)]
    anno<-R[,1:4]
    M<-(Rprobelist-Gprobelist)
    file_unique<-cbind(anno,M)
    file_unique[,1]<-as.numeric(file_unique[,1])
    file_unique[,2]<-as.numeric(file_unique[,2])
    file_unique[,3]<-as.numeric(file_unique[,3])

    flag_file<-(file_unique$probename %in% GC_newlist$probename)
    file_unique<-file_unique[flag_file,]
    flag_GC<- (GC_newlist$probename %in% file_unique$probename)
    GC_newlist<-GC_newlist[flag_GC,]

    GC_newlist<-GC_newlist[order(GC_newlist$probename),]
    file_unique<-file_unique[order(file_unique$probename),]

    flag_nona<-complete.cases(file_unique)
    file_GC<-file_unique
    file_GC[,1:ncol(file_GC)]<-NA

    for (j in 1:7)
    {
     maxGCcol<- which(abs(cor(GC_newlist[flag_nona,5:ncol(GC_newlist)],file_unique[flag_nona,4+j]))
      ==max(abs(cor(GC_newlist[flag_nona,5:ncol(GC_newlist)],file_unique[flag_nona,4+j]))))

     GC_newlist_order<-GC_newlist[order(GC_newlist$probename),]
     file_unique_order<-file_unique[order(file_unique$probename),]
     flag_NA<-(is.na(file_unique_order[,j+4]))
     if (j==1)
     {
       file_GC[,1:4]<-file_unique_order[,1:4] 
     }

# Important. If omit this step, lm will remove NAs, so residuals does not correspond
# to the correct startbp. 
    file_unique_order<-file_unique_order[!flag_NA,]
    GC_newlist_order<-GC_newlist_order[!flag_NA,]

     w=rep(0,nrow(GC_newlist_order))
    w[GC_newlist_order[,4+maxGCcol]>0.5]<-1000


    model<-lm(file_unique_order[,j+4]~GC_newlist_order[,4+maxGCcol],weight=w,y=TRUE)
    M_new<-model$residuals
    file_GC[!flag_NA,4+j] <- M_new
    file_GC[flag_NA,4+j] <- NA

    }
    for (i in 5:11)
    {
     file_GC[,i]<-(file_GC[,i]-median(file_GC[file_GC$chromosome<23,i],na.rm=TRUE))
    }


######################################

 
    
     
     # Recurrent genome artefacts correction
     for (i in 5:11)
     {
       file_GC[,i]<-(file_GC[,i]-median(file_GC[file_GC$chromosome<23,i],na.rm=TRUE))
      }
      file<-file_GC
      residuals_tot<-file

      for (i in 1:length(filenames))
      {
        thischr=23
        residuals_tot[residuals_tot$chromosome==thischr,i+4]<-(residuals_tot[residuals_tot$chromosome==thischr,i+4]-median(residuals_tot[residuals_tot$chromosome==thischr,i+4],na.rm=TRUE))
       }
      residuals_mean<-apply(residuals_tot[,5:ncol(residuals_tot)],1,function(x) mean(x,na.rm=TRUE,trim=0.2))
      flag_NA<-!(is.na(residuals_mean))
      Mprobelist<-file[flag_NA,]
      residuals_mean<-residuals_mean[flag_NA]

      waveffect = smooth.spline(residuals_mean,all.knots=TRUE)$y
      file_tot<-Mprobelist
      file_afterwave<-Mprobelist
      for (i in 5:ncol(file_tot)) 
      {
        file_afterwave[,i]<-file_tot[,i]-waveffect
       }
      write.table(file_afterwave,file=paste(outputdir,"Channel_clone.txt",sep=""),quote=FALSE)

}
